# Supplementary material for: Mechanisms of maternal antibody interference with rotavirus vaccination
Source: EMBO J. 2025 Oct 14;44(22):6343–67. doi: 10.1038/s44318-025-00582-2 (PMC12623505; doi:10.1038/s44318-025-00582-2)
Supplement: Supplementary file 2 — Source data Fig. 1 [file 44318_2025_582_MOESM2_ESM.zip]

Archive with 21 entries (14 files):
- Figure 1/
- Figure 1/.DS_Store
- __MACOSX/Figure 1/._.DS_Store
- Figure 1/1F/
- Figure 1/1G/
- Figure 1/1B/
- Figure 1/1E/
- Figure 1/1D/
- Figure 1/1C/
- Figure 1/1F/Fig1F.xlsx
- __MACOSX/Figure 1/1F/._Fig1F.xlsx
- Figure 1/1G/Fig1G.xlsx
- __MACOSX/Figure 1/1G/._Fig1G.xlsx
- Figure 1/1B/Fig1B.xlsx
- __MACOSX/Figure 1/1B/._Fig1B.xlsx
- Figure 1/1E/Fig1E.xlsx
- __MACOSX/Figure 1/1E/._Fig1E.xlsx
- Figure 1/1D/Fig1D.xlsx
- __MACOSX/Figure 1/1D/._Fig1D.xlsx
- Figure 1/1C/Fig1C.xlsx
- __MACOSX/Figure 1/1C/._Fig1C.xlsx
