# Supplementary material for: Mechanisms of maternal antibody interference with rotavirus vaccination
Source: EMBO J. 2025 Oct 14;44(22):6343–67. doi: 10.1038/s44318-025-00582-2 (PMC12623505; doi:10.1038/s44318-025-00582-2)
Supplement: Supplementary file 2 — Source data Fig. 1 [file 44318_2025_582_MOESM2_ESM.zip › Figure 1/1F/Fig1F.xlsx]

## Sheet: description
Longitudinal analysis of serum IgG by ELISA from pups vaccinated with a heterologous rotavirus vaccine strain.

## Sheet: Fig1F
week	no MatAb									+ MatAb
4	0.083	0.032	0	0	0.172	0.066	0	0	0	0.565	0.871	0.886	0.989	0.836	0.535	0.593	0.771	0.496
6	0.337	0.227	0.077	0	0	0.182	0.004	0.047	0.135	0.597	0.433	0.495	0.601	0.322	0.418	0.289	0.28	0.359
8	0.447	0.29	0.001	0	0.006	0.338	0.03	0.073	0.22	0.258	0.233	0.257	0.304	0.159	0.231	0.182	0.179	0.119
10	0.368	0.762	0.002	0	0	0.67	0.01	0.099	0.194	0.116	0.128	0.172	0.157	0.111	0.111	0.087	0.134	0.089
