# Supplementary material for: Mechanisms of maternal antibody interference with rotavirus vaccination
Source: EMBO J. 2025 Oct 14;44(22):6343–67. doi: 10.1038/s44318-025-00582-2 (PMC12623505; doi:10.1038/s44318-025-00582-2)
Supplement: Supplementary file 2 — Source data Fig. 1 [file 44318_2025_582_MOESM2_ESM.zip › Figure 1/1G/Fig1G.xlsx]

## Sheet: description
Comparison of IgG quantified by ELISA and serum neutralization titers in 10-week-old mice

## Sheet: Fig1G
	No MatAbs									MatAbs
IgG ELISA (OD450)	0.368	0.762	0.002	0	0	0.67	0.01	0.099	0.194	0.116	0.128	0.172	0.157	0.111	0.111	0.087	0.134	0.089
Neutralization (Titer/100)	0.133	0.764	0.05	0.05	0.043	0.05	0.714	0.05	0.096	0.05	0.093	0.05	0.05	0.05	0.203	0.05	0.148	0.158
