# Supplementary material for: Mechanisms of maternal antibody interference with rotavirus vaccination
Source: EMBO J. 2025 Oct 14;44(22):6343–67. doi: 10.1038/s44318-025-00582-2 (PMC12623505; doi:10.1038/s44318-025-00582-2)
Supplement: Supplementary file 2 — Source data Fig. 1 [file 44318_2025_582_MOESM2_ESM.zip › Figure 1/1B/Fig1B.xlsx]

## Sheet: description
Serum rotavirus-specific IgG in pups as measured by ELISA from 4 to 10 weeks of age.

## Sheet: Fig1B
week	Vaccine + no MatAbs															Vaccine + MatAbs																Unvaccinated + MatAbs
4	0.7428	0.6187	0.7415	0.3812	0.7421	0.882	0.9885	0.9923	0.7642	0.7466	0.8215	0.9129				0.8316	0.96789	0.89727	1.2441	1.1088	1.10484	0.92499	0.8845	0.9605	0.871	1.0785	0.9735	1.0535	0.708	0.9355		1.228	1.167	1.235	1.2325	1.2815	1.3665	1.232	1.282
6	1.0585	0.9655	0.9775	0.8865	1.037	0.7425	0.7665	0.9735	1.0945	1.092	0.717	1.345				0.369	0.401	0.529	0.652	0.82	0.6425	0.1725	0.7525	0.569	0.5805	0.4985	0.531	0.7465	0.965			0.5525	0.411	0.9305	1.1335	0.8195	0.8565	0.5735
8	0.8175	1.476	1.274	0.6645	0.927	0.8545	1.25	0.903	1.0065	1.1825	1.1285	1.211				0.233	0.2685	0.2275	0.2275	0.129	0.219	0.0845	0.368	0.56	0.1225	-0.0635	0.17	0.467	0.594	0.046		0.3815	0.634	0.3875	0.3895	0.4095	0.7985	0.5725	0.398
10	0.9485	1.0765	0.544	1.063	1.302	0.8925	0.6305	0.9335	1.018	1.579	0.6125	1.2315				0.0375	0.1235	0.151	0.2595	0.0995	0.154	0.186	0.1815	-0.104	0.059	0.2595	0.291	-0.259	0.0995	0.1065		0.21	0.307	0.275	0.439	0.193	0.342	0.308	0.439
