# Supplementary material for: Mechanisms of maternal antibody interference with rotavirus vaccination
Source: EMBO J. 2025 Oct 14;44(22):6343–67. doi: 10.1038/s44318-025-00582-2 (PMC12623505; doi:10.1038/s44318-025-00582-2)
Supplement: Supplementary file 2 — Source data Fig. 1 [file 44318_2025_582_MOESM2_ESM.zip › Figure 1/1E/Fig1E.xlsx]

## Sheet: Fig1E
week	Unvaccinated + MatAbs (n=6)							Vaccinated + no MatAbs (n=7)							Vaccinated + MatAbs (n=4)
4	0.004	0	0	0.003	0	0.0235		0.2615	0.2715	0.3105	0.44	0.5225	0.3455	0.3455	0.0035	0	0	0
6	0	0	0	0.02	0.0265	0.0265		0.977	0.369	0.677	1.4965	0.8585	0.655	1.6055	0.021	0	0	0
8	0.031	0.037	0	0	0	0.0035		2.1465	0.8285	1.1335	1.9545	0.9135	1.3275	2.019	0	0	0	0
10	0	0.024	0	0	0	0		1.4865	0.373	0.819	1.442	1.179	1.051	1.832	0	0.0305	0	0.001

## Sheet: description
Stool IgA titers in the presence or absence of MatAbs.
