# Supplementary material for: Mechanisms of maternal antibody interference with rotavirus vaccination
Source: EMBO J. 2025 Oct 14;44(22):6343–67. doi: 10.1038/s44318-025-00582-2 (PMC12623505; doi:10.1038/s44318-025-00582-2)
Supplement: Supplementary file 2 — Source data Fig. 1 [file 44318_2025_582_MOESM2_ESM.zip › Figure 1/1D/Fig1D.xlsx]

## Sheet: Fig1D
Vaccine only	Vaccine + MatAbs	MatAbs only
0.827	0.022	0.156
0.9535	0.0455	0.0765
1.2195	0.0245	0.0565
1.1755	0.1005	0.0315
0.6835	0	0.043
0.907	0	0.0185
0.6685	0.0025	0.02
0.518	0	0.019
0.6715	0
0.554	0.163
0.527	0.0525
0.594	0.0695
	0.07

## Sheet: description
Differentiation of maternal and pup antibodies by (D) IgA at 10 weeks of age.
