# Supplementary material for: Mechanisms of maternal antibody interference with rotavirus vaccination
Source: EMBO J. 2025 Oct 14;44(22):6343–67. doi: 10.1038/s44318-025-00582-2 (PMC12623505; doi:10.1038/s44318-025-00582-2)
Supplement: Supplementary file 2 — Source data Fig. 1 [file 44318_2025_582_MOESM2_ESM.zip › Figure 1/1C/Fig1C.xlsx]

## Sheet: description
Differentiation of maternal and pup antibodies by (C) IgG1a

## Sheet: Fig1C
Vaccine only	Vaccine + MatAbs	MatAbs only
0.036	0	0
0.0725	0.0025	0
0	0	0
0.007	0	0.0015
0.108	0	0
0.0815	0	0
0	0	0
0.0005	0	0
0.0475	0
0.0665	0
0	0.0035
0.014	0.042
	0
	0
	0.0025
