# Supplementary material for: Mechanisms of maternal antibody interference with rotavirus vaccination
Source: EMBO J. 2025 Oct 14;44(22):6343–67. doi: 10.1038/s44318-025-00582-2 (PMC12623505; doi:10.1038/s44318-025-00582-2)
Supplement: Supplementary file 3 — Source data Fig. 2 [file 44318_2025_582_MOESM3_ESM.zip]

Archive with 51 entries (46 files):
- Figure 2/
- Figure 2/.DS_Store
- __MACOSX/Figure 2/._.DS_Store
- Figure 2/2A/
- Figure 2/2C/
- Figure 2/2D/
- Figure 2/2B/
- Figure 2/2A/Fig2A.xlsx
- __MACOSX/Figure 2/2A/._Fig2A.xlsx
- Figure 2/2A/flow cytometry GC in MLN.tiff
- __MACOSX/Figure 2/2A/._flow cytometry GC in MLN.tiff
- Figure 2/2C/immunofluorescence TRITC B220 MLN GC MatAbs.png
- __MACOSX/Figure 2/2C/._immunofluorescence TRITC B220 MLN GC MatAbs.png
- Figure 2/2C/immunofluorescence GFP-TRITC merge MLN GC vaccine only.tiff
- __MACOSX/Figure 2/2C/._immunofluorescence GFP-TRITC merge MLN GC vaccine only.tiff
- Figure 2/2C/immunofluorescence GFP Ki67 MLN GC vaccine only A.png
- __MACOSX/Figure 2/2C/._immunofluorescence GFP Ki67 MLN GC vaccine only A.png
- Figure 2/2C/immunofluorescence TRITC B220 MLN GC MatAbs.tiff
- __MACOSX/Figure 2/2C/._immunofluorescence TRITC B220 MLN GC MatAbs.tiff
- Figure 2/2C/immunofluorescence GFP-TRITC merge MLN GC MatAbs.png
- __MACOSX/Figure 2/2C/._immunofluorescence GFP-TRITC merge MLN GC MatAbs.png
- Figure 2/2C/immunofluorescence GFP-TRITC merge MLN GC MatAbs.tiff
- __MACOSX/Figure 2/2C/._immunofluorescence GFP-TRITC merge MLN GC MatAbs.tiff
- Figure 2/2C/immunofluorescence TRITC B220 MLN GC vaccine only.png
- __MACOSX/Figure 2/2C/._immunofluorescence TRITC B220 MLN GC vaccine only.png
- Figure 2/2C/immunofluorescence GFP Ki67 MLN GC MatAbs.png
- __MACOSX/Figure 2/2C/._immunofluorescence GFP Ki67 MLN GC MatAbs.png
- Figure 2/2C/README.txt
- __MACOSX/Figure 2/2C/._README.txt
- Figure 2/2C/immunofluorescence TRITC B220 MLN GC vaccine only.tiff
- __MACOSX/Figure 2/2C/._immunofluorescence TRITC B220 MLN GC vaccine only.tiff
- Figure 2/2C/immunofluorescence GFP-TRITC merge MLN GC vaccine only.png
- __MACOSX/Figure 2/2C/._immunofluorescence GFP-TRITC merge MLN GC vaccine only.png
- Figure 2/2C/immunofluorescence GFP Ki67 MLN GC MatAbs.tiff
- __MACOSX/Figure 2/2C/._immunofluorescence GFP Ki67 MLN GC MatAbs.tiff
- Figure 2/2C/immunofluorescence GFP Ki67 MLN GC vaccine only.tiff
- __MACOSX/Figure 2/2C/._immunofluorescence GFP Ki67 MLN GC vaccine only.tiff
- Figure 2/2D/flow cytometry TFH in MLN.tiff
- __MACOSX/Figure 2/2D/._flow cytometry TFH in MLN.tiff
- Figure 2/2D/Fig2D.xlsx
- __MACOSX/Figure 2/2D/._Fig2D.xlsx
- Figure 2/2B/HandE staining MLN MatAb vaccine.jpg
- __MACOSX/Figure 2/2B/._HandE staining MLN MatAb vaccine.jpg
- Figure 2/2B/HandE staining MLN vaccine only.tiff
- __MACOSX/Figure 2/2B/._HandE staining MLN vaccine only.tiff
- Figure 2/2B/HandE staining MLN MatAb vaccine.tiff
- __MACOSX/Figure 2/2B/._HandE staining MLN MatAb vaccine.tiff
- Figure 2/2B/README.txt
- __MACOSX/Figure 2/2B/._README.txt
- Figure 2/2B/HandE staining MLN vaccine only.jpg
- __MACOSX/Figure 2/2B/._HandE staining MLN vaccine only.jpg
