# Supplementary material for: Mechanisms of maternal antibody interference with rotavirus vaccination
Source: EMBO J. 2025 Oct 14;44(22):6343–67. doi: 10.1038/s44318-025-00582-2 (PMC12623505; doi:10.1038/s44318-025-00582-2)
Supplement: Supplementary file 3 — Source data Fig. 2 [file 44318_2025_582_MOESM3_ESM.zip › Figure 2/2A/Fig2A.xlsx]

## Sheet: description
Flow cytometry of GCs in mesenteric lymph nodes (MLNs) from pups 20 days post vaccination, with representative flow cytometry plots and scatterplot presenting all mice.

## Sheet: Fig2A
no MatAbs	MatAbs
1.79	0.32
2.64	0.46
3.71	0.43
1.58	0.7
2.63	0.52
2.52	0.83
