# Supplementary material for: Mechanisms of maternal antibody interference with rotavirus vaccination
Source: EMBO J. 2025 Oct 14;44(22):6343–67. doi: 10.1038/s44318-025-00582-2 (PMC12623505; doi:10.1038/s44318-025-00582-2)
Supplement: Supplementary file 3 — Source data Fig. 2 [file 44318_2025_582_MOESM3_ESM.zip › Figure 2/2D/Fig2D.xlsx]

## Sheet: description
Flow cytometry of T follicular helper cells in MLNs.

## Sheet: Fig2D
no MatAbs	MatAbs
0.062	0.15
0.37	0.33
0.28	0.17
0.15	0.19
0.08	0.24
0.28	0.39
