# Supplementary material for: Mechanisms of maternal antibody interference with rotavirus vaccination
Source: EMBO J. 2025 Oct 14;44(22):6343–67. doi: 10.1038/s44318-025-00582-2 (PMC12623505; doi:10.1038/s44318-025-00582-2)
Supplement: Supplementary file 4 — Source data Fig. 3 [file 44318_2025_582_MOESM4_ESM.zip]

Archive with 21 entries (14 files):
- Figure 3/
- Figure 3/3E/
- Figure 3/3B/
- Figure 3/3C/
- Figure 3/3D/
- Figure 3/.DS_Store
- __MACOSX/Figure 3/._.DS_Store
- Figure 3/3A/
- Figure 3/3F/
- Figure 3/3E/Fig3E.xlsx
- __MACOSX/Figure 3/3E/._Fig3E.xlsx
- Figure 3/3B/Fig3B.xlsx
- __MACOSX/Figure 3/3B/._Fig3B.xlsx
- Figure 3/3C/Fig3C.xlsx
- __MACOSX/Figure 3/3C/._Fig3C.xlsx
- Figure 3/3D/Fig3D.xlsx
- __MACOSX/Figure 3/3D/._Fig3D.xlsx
- Figure 3/3A/Fig3A.xlsx
- __MACOSX/Figure 3/3A/._Fig3A.xlsx
- Figure 3/3F/Fig3F.xlsx
- __MACOSX/Figure 3/3F/._Fig3F.xlsx
