# Supplementary material for: Mechanisms of maternal antibody interference with rotavirus vaccination
Source: EMBO J. 2025 Oct 14;44(22):6343–67. doi: 10.1038/s44318-025-00582-2 (PMC12623505; doi:10.1038/s44318-025-00582-2)
Supplement: Supplementary file 4 — Source data Fig. 3 [file 44318_2025_582_MOESM4_ESM.zip › Figure 3/3E/Fig3E.xlsx]

## Sheet: description
Longitudinal measurement of rotavirus-specific serum IgG in pups receiving high, low or no MatAbs.

## Sheet: Fig3E
week	250ul									50ul									0ul
4	0.031	0.0395	0.026							0.041	0.0625	0.021	0.097						0.0295	0.041	0.024	0.057	0.0575	0.028	0.0075	0.0035	0.0185
6	0.0475	0.0505	0.0405							0.051	0.0455	0.0335	-0.0305						0.132	0.2115	0.4295	0.363	0.2945	0.103	0.0495	0.2155	0.322
8	0	0.0225	0.034							0.004	0.0015	-0.009	0.0385						0.423	0.494	0.247	0.165	0.1945	0.37	0.311	0.3925
10	0.016	0.011	0.0075							0.006	0.0015	0.013	0.004						0.2585	0.6135	0.2065	0.1795	0.221	0.4735	0.371
