# Supplementary material for: Mechanisms of maternal antibody interference with rotavirus vaccination
Source: EMBO J. 2025 Oct 14;44(22):6343–67. doi: 10.1038/s44318-025-00582-2 (PMC12623505; doi:10.1038/s44318-025-00582-2)
Supplement: Supplementary file 4 — Source data Fig. 3 [file 44318_2025_582_MOESM4_ESM.zip › Figure 3/3B/Fig3B.xlsx]

## Sheet: description
Longitudinal measurement of serum rotavirus-specific IgG in pups receiving high, low or no MatAbs.

## Sheet: Fig3B
week	PBS Control									Low MatAb								High MatAb
4	0.062	0.086	0.116	0.118	0.049	0.071	0.046			0.696	0.624	0.522	0.583	0.576	0.389			0.457	0.516	0.667	0.584
6	0.186	0.314	0.324	0.278	0.086	0.167	0.142	0.119		0.318	0.245	0.305	0.302	0.349	0.246			0.154	0.17	0.315	0.185
8	0.637	0.772	0.55	0.644	0.161	0.02	0.36	0.213		0.155	0.157	0.218	0.152	0.145	0.14			0.029	0.042	0.195	0.211
10	0.656	0.894	0.698	0.927	0.253	0.493	0.328	0.251		0.095	0.142	0.363	0.114	0.459	0.099				0	0.149	0.148
