# Supplementary material for: Mechanisms of maternal antibody interference with rotavirus vaccination
Source: EMBO J. 2025 Oct 14;44(22):6343–67. doi: 10.1038/s44318-025-00582-2 (PMC12623505; doi:10.1038/s44318-025-00582-2)
Supplement: Supplementary file 4 — Source data Fig. 3 [file 44318_2025_582_MOESM4_ESM.zip › Figure 3/3C/Fig3C.xlsx]

## Sheet: description
Longitudinal measurement of serum rotavirus-specific IgA in pups receiving high, low or no MatAbs.

## Sheet: Fig3C
week	PBS Control									Low MatAb								High MatAb
4	0.009	0.0055	0.029	0.0945	0.013	0.089	0.1025			0	0.0535	0	0.005	0	0			0.006	0	0.011	0.0165
6	0.0041	0.002	0.0117	0.0415	0.0056	0.0458	0	0.028		0	0	0	0	0	0			0	0	0	0
8	0.071	0.105	0.057	0.197	0.055	0	0.061	0.088		0	0	0	0	0	0.044			0.045	0.047	0.047	0.041
10	0.34	0.29	0.27	0.52	0.18	0.82	0.07	0.31		0	0	0.3	0	0.04	0			0	0.08	0
