# Supplementary material for: Mechanisms of maternal antibody interference with rotavirus vaccination
Source: EMBO J. 2025 Oct 14;44(22):6343–67. doi: 10.1038/s44318-025-00582-2 (PMC12623505; doi:10.1038/s44318-025-00582-2)
Supplement: Supplementary file 4 — Source data Fig. 3 [file 44318_2025_582_MOESM4_ESM.zip › Figure 3/3D/Fig3D.xlsx]

## Sheet: description
Quantification of rotavirus-specific IgG and IgA at the time of pup vaccination in the serum and milk of dams naturally infected or receiving pooled serum from infected mice intraperitoneally (IP).

## Sheet: Fig3D
	Natural infection		250ul serum IP		50ul serum IP
serum IgG	0.7815	0.7745	0.107	0.101	0.0105	0.0005
milk IgG	0.515	0.503	0.04	0.052	-0.017	-0.016
serum IgA	0.2155	0.1575	0.0205	-0.0435	0.0205	-0.0435
milk IgA	0.769	0.748	0.249	0.144	0.022	0.019
