# Supplementary material for: Mechanisms of maternal antibody interference with rotavirus vaccination
Source: EMBO J. 2025 Oct 14;44(22):6343–67. doi: 10.1038/s44318-025-00582-2 (PMC12623505; doi:10.1038/s44318-025-00582-2)
Supplement: Supplementary file 4 — Source data Fig. 3 [file 44318_2025_582_MOESM4_ESM.zip › Figure 3/3A/Fig3A.xlsx]

## Sheet: description
Longitudinal measurement of dam rotavirus-specific antibody by ELISA.

## Sheet: Fig3A
week	Low IgG	High IgG	Low IgA	High IgA
4	1.45	0.947	0.092	0.59
5	1.7445	1.3715	0.3	0.69
6	1.4765	1.382	0.37	1.18
7	2.079	2.001	0.69	1.92
