# Supplementary material for: Mechanisms of maternal antibody interference with rotavirus vaccination
Source: EMBO J. 2025 Oct 14;44(22):6343–67. doi: 10.1038/s44318-025-00582-2 (PMC12623505; doi:10.1038/s44318-025-00582-2)
Supplement: Supplementary file 4 — Source data Fig. 3 [file 44318_2025_582_MOESM4_ESM.zip › Figure 3/3F/Fig3F.xlsx]

## Sheet: description
Longitudinal measurement of rotavirus-specific stool IgA (F) in pups receiving high, low or no MatAbs.

## Sheet: Fig3F
week	250ul									50ul									0ul
4	0.009	0.137	0.013							0.236	0.071	0.055	0.282						0.438	0.634	0.344	0.542	0.088	0.539	0.163	-0.044	0.077
6	0.015	0.0035	0.0065							0.012	0.0115	0.0135	0						0.4825	0.786	0.353	0.5355	1.3965	0.2265	0.3735	0.421	0.8345
8	-0.0108	0.0506	0.0266							0.0523	0.0763	-0.0058	-0.0223						1.7406	0.5588	0.6114	0.2932	0.8173	1.0579	0.1078	0.3307
10	0.023	0.025	0							0.007	0.014	0.009	0						1.42	0.83	0.686	2.132	1	0.504	0.228
