# Supplementary material for: Mechanisms of maternal antibody interference with rotavirus vaccination
Source: EMBO J. 2025 Oct 14;44(22):6343–67. doi: 10.1038/s44318-025-00582-2 (PMC12623505; doi:10.1038/s44318-025-00582-2)
Supplement: Supplementary file 5 — Source data Fig. 4 [file 44318_2025_582_MOESM5_ESM.zip]

Archive with 12 entries (8 files):
- Figure 4/
- Figure 4/.DS_Store
- __MACOSX/Figure 4/._.DS_Store
- Figure 4/4B/
- Figure 4/4C/
- Figure 4/4A/
- Figure 4/4B/Fig4B.xlsx
- __MACOSX/Figure 4/4B/._Fig4B.xlsx
- Figure 4/4C/Fig4C.xlsx
- __MACOSX/Figure 4/4C/._Fig4C.xlsx
- Figure 4/4A/Fig4A.xlsx
- __MACOSX/Figure 4/4A/._Fig4A.xlsx
