# Supplementary material for: Mechanisms of maternal antibody interference with rotavirus vaccination
Source: EMBO J. 2025 Oct 14;44(22):6343–67. doi: 10.1038/s44318-025-00582-2 (PMC12623505; doi:10.1038/s44318-025-00582-2)
Supplement: Supplementary file 5 — Source data Fig. 4 [file 44318_2025_582_MOESM5_ESM.zip › Figure 4/4B/Fig4B.xlsx]

## Sheet: description
Evaluation of seroconversion by KO pups to rotavirus vaccination in the presence / absence of maternal antibodies by serum IgG ELISA.

## Sheet: Fig4B
	Vaccine + MatAbs						Vaccine only
4	0.323	0.309	0.303	0.551	0.561	0.594	0.011	0.231	0.051	0.292	0.167
6	0.135	0.11	0.12				0.1	0.368	0.517	0.406	0.276
8	0.073	0.086	0.089	0.201	0	0.147	0.587	0.718	0.556	0.553	0.697
