# Supplementary material for: Mechanisms of maternal antibody interference with rotavirus vaccination
Source: EMBO J. 2025 Oct 14;44(22):6343–67. doi: 10.1038/s44318-025-00582-2 (PMC12623505; doi:10.1038/s44318-025-00582-2)
Supplement: Supplementary file 5 — Source data Fig. 4 [file 44318_2025_582_MOESM5_ESM.zip › Figure 4/4C/Fig4C.xlsx]

## Sheet: description
Serum IgG, serum IgA and stool IgA responses to rotavirus vaccination in pups vaccinated 24 h after dams were administered rotavirus-positive serum intraperitoneally (IP).

## Sheet: Fig4C left
	KO 50ul												KO 0ul
4	0.09	0.03	0.057	0.035	0.007	0.036	0.024	0.048	0.118	0.011	0.142	0.019	0.113	0.096	0.122	0.049	0.099	0.019	0.097	0.039	0.009	0.01	0.034	0.016
6	0.169	0.129	0.166	0.09	0.063	0.178	0.167	0.158	0.179	0.216	0.219	0.036	0.358	0.342	0.315	0.276	0.372	0.135	0.186	0.118	0.191	0.179	0.115	0.006
8	0.289	0.366	0.435	0.152	0.251	0.382	0.397	0.467	0.341	0.268	0.06	0.315	0.331	0.47	0.322	0.399	0.403	0.17	0.417	0.265	0.294	0.231	0.14	0.193

## Sheet: Fig4C middle
	0ul (n=12)													50ul (n=12)
4	0	0.014	0	0	0	0	0.024	0.036	0.049	0.046	0.106	0		0	0	0	0	0	0	0.057	0.063	0	0.022	0.021	0.006	0
6	0.037	0.132	0.021	0	0.168	0.277	0.134	0.315	0.306	0.155	0.333	0.636		0	0.038	0.05	0	0.004	0.007	0	0	0.077	0	0.082	0	0
8	0	0.061	0	0	0.344	0.141	0.103	1.374	0.479	0.027	0.113	0.395		0	0.055	0	0.06	0	0	0		0.047	0.094	0.104	0.073	0.329

## Sheet: Fig4C right
	50ul KO												0ul KO
4	0.1498	0.3423	0.4473	0.2621	0.1234	0.2642	0.2851	0.2086	0.2557	0.5864	0.6822	0.2526	0.1678	0.1993	0.1703	0.0926	0.1152	0.1724	0.2689	0.006	0.1901	0.3129	0.5385	0.0324
6	0.4901	0.3021	0.2886	0.2001	0.1748	0.8128	0.6915	0.4419	0.6969	1.5653	0.2016	1.104	1.0344	1.4364	0.9386	0.8424	0.9009	0.2857	1.0549	0.6771	0.7996	1.2145	1.0994	0.2735
8	0.3372	0.1706	0.0555	0.049	0.6909	0.2537	0.3301	0.0987	0.2635	0.388	0.1489	0.5572	1.219	2.3278	0.8644	3.0683	2.1302	1.4179	1.6773	0.9213	0.3406	0.4363	0.5204	0.2537
