# Supplementary material for: Mechanisms of maternal antibody interference with rotavirus vaccination
Source: EMBO J. 2025 Oct 14;44(22):6343–67. doi: 10.1038/s44318-025-00582-2 (PMC12623505; doi:10.1038/s44318-025-00582-2)
Supplement: Supplementary file 5 — Source data Fig. 4 [file 44318_2025_582_MOESM5_ESM.zip › Figure 4/4A/Fig4A.xlsx]

## Sheet: description
Serum IgG responses of wild-type (WT) and FcγRIIB knockout (KO) dams following rotavirus infection as shown by ELISA. n=5 per group.

## Sheet: Fig4A
	WT					KO
1	0.007	0.012	0.015	0.042	0.006	0	0	0	0	0
2	0.189	0.278	0.234	0.195	0.22	0.248	0.269	0.099	0.285	0.189
3	0.827	0.882	0.712	0.35	0.685	0.583	0.412	0.474	0.651	0.454
4	1.24	1.215	1.036	0.674	0.773	0.824	0.728	0.456	0.645	0.96
5	1.566	1.413	1.189	1.369	1.103	1.17	0.946	0.588	1.343	1.453
