# Supplementary material for: Mechanisms of maternal antibody interference with rotavirus vaccination
Source: EMBO J. 2025 Oct 14;44(22):6343–67. doi: 10.1038/s44318-025-00582-2 (PMC12623505; doi:10.1038/s44318-025-00582-2)
Supplement: Supplementary file 6 — Source data Fig. 5 [file 44318_2025_582_MOESM6_ESM.zip]

Archive with 32 entries (22 files):
- Figure 5/
- Figure 5/5I/
- Figure 5/5G/
- Figure 5/5A/
- Figure 5/5F/
- Figure 5/5H/
- Figure 5/.DS_Store
- __MACOSX/Figure 5/._.DS_Store
- Figure 5/5C/
- Figure 5/5D/
- Figure 5/5E/
- Figure 5/5B/
- Figure 5/5I/Fig5I.xlsx
- __MACOSX/Figure 5/5I/._Fig5I.xlsx
- Figure 5/5G/Fig5G.xlsx
- __MACOSX/Figure 5/5G/._Fig5G.xlsx
- Figure 5/5G/.DS_Store
- __MACOSX/Figure 5/5G/._.DS_Store
- Figure 5/5A/Fig5A.xlsx
- __MACOSX/Figure 5/5A/._Fig5A.xlsx
- Figure 5/5F/Fig5F.xlsx
- __MACOSX/Figure 5/5F/._Fig5F.xlsx
- Figure 5/5H/Fig5H.xlsx
- __MACOSX/Figure 5/5H/._Fig5H.xlsx
- Figure 5/5C/Fig5C.xlsx
- __MACOSX/Figure 5/5C/._Fig5C.xlsx
- Figure 5/5D/Fig5D.xlsx
- __MACOSX/Figure 5/5D/._Fig5D.xlsx
- Figure 5/5E/Fig5E.xlsx
- __MACOSX/Figure 5/5E/._Fig5E.xlsx
- Figure 5/5B/Fig5B.xlsx
- __MACOSX/Figure 5/5B/._Fig5B.xlsx
