# Supplementary material for: Mechanisms of maternal antibody interference with rotavirus vaccination
Source: EMBO J. 2025 Oct 14;44(22):6343–67. doi: 10.1038/s44318-025-00582-2 (PMC12623505; doi:10.1038/s44318-025-00582-2)
Supplement: Supplementary file 6 — Source data Fig. 5 [file 44318_2025_582_MOESM6_ESM.zip › Figure 5/5I/Fig5I.xlsx]

## Sheet: description
Rotavirus-specific IgG induced or boosted by challenge infection as quantified 2 weeks post infection.

## Sheet: Fig5I
Naive control	0ul	50ul	250ul
0.101	0.222	0.068	0.049
0.066	0.496	0.088	0.076
0.079	0.199	0.081	0.051
0.029	0.119	0.072
0.032	0.127
	0.29
	0.241
