# Supplementary material for: Mechanisms of maternal antibody interference with rotavirus vaccination
Source: EMBO J. 2025 Oct 14;44(22):6343–67. doi: 10.1038/s44318-025-00582-2 (PMC12623505; doi:10.1038/s44318-025-00582-2)
Supplement: Supplementary file 6 — Source data Fig. 5 [file 44318_2025_582_MOESM6_ESM.zip › Figure 5/5G/Fig5G.xlsx]

## Sheet: description
Adult mice born +/- MatAbs were challenged with rotavirus when 10-12 weeks of age; rotavirus shedding was quantified by viral antigen ELISA in (G) mice born to naturally infected dams

## Sheet: Fig5G
day	Unvaccinated + MatAbs (n=8)								Vaccinated + MatAbs (n=5)								Vaccinated + no MatAbs (n=4)
2	0.0385	0.789	-0.0235	0.839	0.993	0.1125	0.912	0.455	1.102	0.007	1.0705	0.855	0.3395
3	0.3555	0.47	0.59	0.974	0.7415	0.8685	0.739	0.685	0.8225	0.262	0.8925	1.302	0.8435				0	0	0	0
4	0.467	0.6095	0.388	0.845	0.956	0.5705	0.575	0.6015	0.587	0.4695	0.8235	0.503	0.5905				0	0	0	0
5	0.571	0.7285	0.9325	0.8775	0.447	0.392	0.4015	0.3905	0.625	0.704	0.2735	0.2715	0.2185				0	0	0	0
6	0.009	0.0805	0.116	0.0505	-0.003	-0.022	-0.024	0.12	0.087	0.245	0.064	0.0625	0.028
