# Supplementary material for: Mechanisms of maternal antibody interference with rotavirus vaccination
Source: EMBO J. 2025 Oct 14;44(22):6343–67. doi: 10.1038/s44318-025-00582-2 (PMC12623505; doi:10.1038/s44318-025-00582-2)
Supplement: Supplementary file 6 — Source data Fig. 5 [file 44318_2025_582_MOESM6_ESM.zip › Figure 5/5A/Fig5A.xlsx]

## Sheet: description
qPCR of rotavirus in stool samples collected after vaccination in pups with and without MatAbs (n=2 litters each condition, samples from each litter pooled at each timepoint).

## Sheet: Fig5A
day	+ MatAbs		- MatAbs
2	58.3153	34	46.12	1.6
3	42.1527	47.2	6.82664e+06	25.7
4	26.071	55	81239.4	193.2
5	22.587	105.4		76835.7
6	44.812	92.6	59778.6	90850.7
7	186.039	17.2	2.76988e+06	31999
