# Supplementary material for: Mechanisms of maternal antibody interference with rotavirus vaccination
Source: EMBO J. 2025 Oct 14;44(22):6343–67. doi: 10.1038/s44318-025-00582-2 (PMC12623505; doi:10.1038/s44318-025-00582-2)
Supplement: Supplementary file 6 — Source data Fig. 5 [file 44318_2025_582_MOESM6_ESM.zip › Figure 5/5F/Fig5F.xlsx]

## Sheet: description
Stool samples were pooled from each litter and IgA quantified by ELISA.

## Sheet: Fig5F
	Vaccinated + MatAbs				Vaccinated + no MatAbs				Unvaccinated + MatAbs
1	0.262	0.7031	0.936	1.91	0	0			0	0.4445	0.248
2	2.377	1.2566	1.1	1.292	0.0929	0			0.6637	0.5595	0.205	0.202
3	2.1885	1.2201	0.449	1.299	0.031	0			0.8755	0.611	0.092	0.147
4	1.49	0.6213	0.851	0.757	0.0058	0			0.5681	0.5215	0.084	0.164
5	1.9395	0.7967	0.941	0.578		0			0.3117	0.7185	0.121	0.061
6	1.042	0.4945	0.364	0.55	0.0074	0			0.3412	0.2155	0.027	0.063
7	1.3815	0.4327	0.284	0.388	0.0019	0			0.2595	0.2735	0.037	0.006
8	0.769	1.0115	0.213	0.295	0.0167	0			0.1781	0.076	0.007	0.178
9	0.2275	0.2791	0.218	0.481	0.0236	0			0.2838	0.1925	-0.042
