# Supplementary material for: Mechanisms of maternal antibody interference with rotavirus vaccination
Source: EMBO J. 2025 Oct 14;44(22):6343–67. doi: 10.1038/s44318-025-00582-2 (PMC12623505; doi:10.1038/s44318-025-00582-2)
Supplement: Supplementary file 6 — Source data Fig. 5 [file 44318_2025_582_MOESM6_ESM.zip › Figure 5/5H/Fig5H.xlsx]

## Sheet: description
Adult mice born +/- MatAbs were challenged with rotavirus when 10-12 weeks of age; rotavirus shedding was quantified by viral antigen ELISA in mice born to dams receiving MatAbs IP.

## Sheet: Fig5H
Naive control	0ul	50ul	250ul
0.482	0.135	0.592	0.629
0.293	0.155	0.443	0.512
0.601	0.117	0.561	0.586
0.39	0.107	0.502
0.608	0.163
	0.119
	0.121
