# Supplementary material for: Mechanisms of maternal antibody interference with rotavirus vaccination
Source: EMBO J. 2025 Oct 14;44(22):6343–67. doi: 10.1038/s44318-025-00582-2 (PMC12623505; doi:10.1038/s44318-025-00582-2)
Supplement: Supplementary file 6 — Source data Fig. 5 [file 44318_2025_582_MOESM6_ESM.zip › Figure 5/5C/Fig5C.xlsx]

## Sheet: description
Rotavirus-specific IgG was quantified by ELISA in mice receiving MatAbs that did (2 litters, n=15) or did not (1 litter, n=8) receive a vaccine at 7 days old, in serum samples collected at 10 weeks (C) of age.

## Sheet: Fig5C
Vaccinated	Unvaccinated
0.0375	0.21
0.1235	0.307
0.151	0.275
0.2595	0.439
0.0995	0.193
0.154	0.342
0.186	0.308
0.1815	0.439
-0.104
0.059
0.2595
0.291
-0.259
0.0995
0.1065
