# Supplementary material for: Mechanisms of maternal antibody interference with rotavirus vaccination
Source: EMBO J. 2025 Oct 14;44(22):6343–67. doi: 10.1038/s44318-025-00582-2 (PMC12623505; doi:10.1038/s44318-025-00582-2)
Supplement: Supplementary file 6 — Source data Fig. 5 [file 44318_2025_582_MOESM6_ESM.zip › Figure 5/5D/Fig5D.xlsx]

## Sheet: description
IgG (D) were quantified in stool samples by ELISA in 9-day old pups +/- rotavirus vaccination.

## Sheet: Fig5D
MatAbs + Vaccine	Vaccine only	MatAbs only
0.081	-0.0045	0.025
0.1655	0.005	0.056
0.0925	0.0045	0.026
0.1455	-0.0035	0.0235
-0.006	0.0105
0.025
