# Supplementary material for: Mechanisms of maternal antibody interference with rotavirus vaccination
Source: EMBO J. 2025 Oct 14;44(22):6343–67. doi: 10.1038/s44318-025-00582-2 (PMC12623505; doi:10.1038/s44318-025-00582-2)
Supplement: Supplementary file 6 — Source data Fig. 5 [file 44318_2025_582_MOESM6_ESM.zip › Figure 5/5E/Fig5E.xlsx]

## Sheet: description
IgA were quantified in stool samples by ELISA in 9-day old pups +/- rotavirus vaccination.

## Sheet: Fig5E
MatAbs + Vaccine	Vaccine only	MatAbs only
2.377	0.0929	0.7439
1.1664	0	0.6459
1.3468	-0.003	0.6444
1.8995	-0.1215	0.646
1.9895	0.005
1.8995
