# Supplementary material for: Mechanisms of maternal antibody interference with rotavirus vaccination
Source: EMBO J. 2025 Oct 14;44(22):6343–67. doi: 10.1038/s44318-025-00582-2 (PMC12623505; doi:10.1038/s44318-025-00582-2)
Supplement: Supplementary file 6 — Source data Fig. 5 [file 44318_2025_582_MOESM6_ESM.zip › Figure 5/5B/Fig5B.xlsx]

## Sheet: description
Rotavirus-specific IgG was quantified by ELISA in mice receiving MatAbs that did (2 litters, n=15) or did not (1 litter, n=8) receive a vaccine at 7 days old, in serum samples collected at 4 weeks of age.

## Sheet: Fig5B
Vaccinated	Unvaccinated
0.8316	1.228
0.96789	1.167
0.89727	1.235
1.2441	1.2325
1.1088	1.2815
1.10484	1.3665
0.92499	1.232
0.8845	1.282
0.9605
0.871
1.0785
0.9735
1.0535
0.708
0.9355
