# Supplementary material for: Mechanisms of maternal antibody interference with rotavirus vaccination
Source: EMBO J. 2025 Oct 14;44(22):6343–67. doi: 10.1038/s44318-025-00582-2 (PMC12623505; doi:10.1038/s44318-025-00582-2)
Supplement: Supplementary file 7 — Source data Fig. 6 [file 44318_2025_582_MOESM7_ESM.zip › Figure 6/6D/Fig6D.xlsx]

## Sheet: description
average proportion of cell types in vaccine + MatAb and vaccine only samples (left) and their change in proportion between vaccine + MatAb and vaccine only (right).

## Sheet: Fig6D
sample	Bcelltype	count	total_cells	proportion
1	plasma GC	10	2135	0.00468384
1	activated	20	2135	0.00936768
1	immature transitional	174	2135	0.0814988
1	naive - 2	480	2135	0.224824
1	naive - 1	1451	2135	0.679625
2	plasma GC	30	3834	0.00782473
2	activated	60	3834	0.0156495
2	immature transitional	261	3834	0.0680751
2	naive - 2	871	3834	0.227178
2	naive - 1	2612	3834	0.681273
3	plasma GC	50	3151	0.015868
3	activated	153	3151	0.048556
3	immature transitional	236	3151	0.0748969
3	naive - 2	727	3151	0.23072
3	naive - 1	1985	3151	0.629959
4	plasma GC	45	2635	0.0170778
4	activated	81	2635	0.03074
4	immature transitional	163	2635	0.0618596
4	naive - 2	645	2635	0.244782
4	naive - 1	1701	2635	0.645541
