# Supplementary material for: Mechanisms of maternal antibody interference with rotavirus vaccination
Source: EMBO J. 2025 Oct 14;44(22):6343–67. doi: 10.1038/s44318-025-00582-2 (PMC12623505; doi:10.1038/s44318-025-00582-2)
Supplement: Supplementary file 8 — Source data Fig. 7 [file 44318_2025_582_MOESM8_ESM.zip]

Archive with 6 entries (4 files):
- Figure 7/
- Figure 7/.DS_Store
- __MACOSX/Figure 7/._.DS_Store
- Figure 7/7C/
- Figure 7/7C/Fig7C.xlsx
- __MACOSX/Figure 7/7C/._Fig7C.xlsx
