# Supplementary material for: Mechanisms of maternal antibody interference with rotavirus vaccination
Source: EMBO J. 2025 Oct 14;44(22):6343–67. doi: 10.1038/s44318-025-00582-2 (PMC12623505; doi:10.1038/s44318-025-00582-2)
Supplement: Supplementary file 8 — Source data Fig. 7 [file 44318_2025_582_MOESM8_ESM.zip › Figure 7/7C/Fig7C.xlsx]

## Sheet: description
Average proportion of cell types in vaccine + MatAb and vaccine only samples (left) and their change in proportion between vaccine + MatAb and vaccine only (right).

## Sheet: 7C
sample	Celltype	count	total_cells	proportion
1	Activated CD4 T cells	135	6262	0.0215586
1	Activated CD8 T cells	59	6262	0.00942191
1	B cells	2194	6262	0.350367
1	Cytotoxic CD8 T cells	113	6262	0.0180454
1	Effector CD8 T cells	7	6262	0.00111785
1	Effector/Memory CD4 T cells	209	6262	0.0333759
1	Effector/Memory CD8 T cells	1153	6262	0.184126
1	Granulocytes	45	6262	0.0071862
1	Macrophage	17	6262	0.00271479
1	Monocytes	31	6262	0.0049505
1	NK cells	30	6262	0.0047908
1	Other	12	6262	0.00191632
1	Treg CD4 cells - 1	1897	6262	0.302938
1	Treg CD4 cells - 2	243	6262	0.0388055
1	iNKT	51	6262	0.00814436
1	pDC	8	6262	0.00127755
1	Œ≥Œ¥17 cells	25	6262	0.00399233
1	Œ≥Œ¥T cells	33	6262	0.00526988
2	Activated CD4 T cells	271	9072	0.0298721
2	Activated CD8 T cells	123	9072	0.0135582
2	B cells	3890	9072	0.428792
2	Cytotoxic CD8 T cells	156	9072	0.0171958
2	Effector CD8 T cells	255	9072	0.0281085
2	Effector/Memory CD4 T cells	184	9072	0.0202822
2	Effector/Memory CD8 T cells	1265	9072	0.13944
2	Granulocytes	123	9072	0.0135582
2	Macrophage	14	9072	0.00154321
2	Monocytes	107	9072	0.0117945
2	NK cells	90	9072	0.00992064
2	Other	31	9072	0.00341711
2	Treg CD4 cells - 1	2015	9072	0.222112
2	Treg CD4 cells - 2	402	9072	0.0443122
2	iNKT	59	9072	0.00650353
2	pDC	18	9072	0.00198413
2	Œ≥Œ¥17 cells	31	9072	0.00341711
2	Œ≥Œ¥T cells	38	9072	0.00418871
3	Activated CD4 T cells	578	8670	0.0666667
3	Activated CD8 T cells	322	8670	0.0371396
3	B cells	3231	8670	0.372664
3	Cytotoxic CD8 T cells	217	8670	0.0250288
3	Effector CD8 T cells	62	8670	0.0071511
3	Effector/Memory CD4 T cells	172	8670	0.0198385
3	Effector/Memory CD8 T cells	1220	8670	0.140715
3	Granulocytes	132	8670	0.0152249
3	Macrophage	28	8670	0.00322953
3	Monocytes	134	8670	0.0154556
3	NK cells	61	8670	0.00703576
3	Other	24	8670	0.00276817
3	Treg CD4 cells - 1	1904	8670	0.219608
3	Treg CD4 cells - 2	374	8670	0.0431373
3	iNKT	110	8670	0.0126874
3	pDC	31	8670	0.00357555
3	Œ≥Œ¥17 cells	27	8670	0.00311419
3	Œ≥Œ¥T cells	43	8670	0.00495963
4	Activated CD4 T cells	362	7787	0.0464877
4	Activated CD8 T cells	215	7787	0.0276101
4	B cells	2713	7787	0.348401
4	Cytotoxic CD8 T cells	173	7787	0.0222165
4	Effector CD8 T cells	40	7787	0.00513677
4	Effector/Memory CD4 T cells	211	7787	0.0270964
4	Effector/Memory CD8 T cells	1255	7787	0.161166
4	Granulocytes	79	7787	0.0101451
4	Macrophage	15	7787	0.00192629
4	Monocytes	74	7787	0.00950302
4	NK cells	39	7787	0.00500835
4	Other	22	7787	0.00282522
4	Treg CD4 cells - 1	2089	7787	0.268268
4	Treg CD4 cells - 2	340	7787	0.0436625
4	iNKT	62	7787	0.00796199
4	pDC	28	7787	0.00359574
4	Œ≥Œ¥17 cells	30	7787	0.00385258
4	Œ≥Œ¥T cells	40	7787	0.00513677
