# Supplementary material for: Mechanisms of maternal antibody interference with rotavirus vaccination
Source: EMBO J. 2025 Oct 14;44(22):6343–67. doi: 10.1038/s44318-025-00582-2 (PMC12623505; doi:10.1038/s44318-025-00582-2)
Supplement: Supplementary file 9 — Source data Fig. 8 [file 44318_2025_582_MOESM9_ESM.zip]

Archive with 24 entries (16 files):
- Figure 8/
- Figure 8/.DS_Store
- __MACOSX/Figure 8/._.DS_Store
- Figure 8/8G/
- Figure 8/8F/
- Figure 8/8A/
- Figure 8/8D/
- Figure 8/8C/
- Figure 8/8B/
- Figure 8/8E/
- Figure 8/8G/Fig8G.xlsx
- __MACOSX/Figure 8/8G/._Fig8G.xlsx
- Figure 8/8F/Fig8F.xlsx
- __MACOSX/Figure 8/8F/._Fig8F.xlsx
- Figure 8/8A/Fig8A.xlsx
- __MACOSX/Figure 8/8A/._Fig8A.xlsx
- Figure 8/8D/Fig8D.xlsx
- __MACOSX/Figure 8/8D/._Fig8D.xlsx
- Figure 8/8C/Fig8C.xlsx
- __MACOSX/Figure 8/8C/._Fig8C.xlsx
- Figure 8/8B/Fig8B.xlsx
- __MACOSX/Figure 8/8B/._Fig8B.xlsx
- Figure 8/8E/Fig8E.xlsx
- __MACOSX/Figure 8/8E/._Fig8E.xlsx
