# Supplementary material for: Mechanisms of maternal antibody interference with rotavirus vaccination
Source: EMBO J. 2025 Oct 14;44(22):6343–67. doi: 10.1038/s44318-025-00582-2 (PMC12623505; doi:10.1038/s44318-025-00582-2)
Supplement: Supplementary file 9 — Source data Fig. 8 [file 44318_2025_582_MOESM9_ESM.zip › Figure 8/8G/Fig8G.xlsx]

## Sheet: description
Viral shedding as quantified by viral antigen ELISA from stool samples collected 4 days after challenge when pups were 12 weeks old.

## Sheet: Fig8G
Oral	Parenteral
1.001	0.38
0.7575	0.4335
0.256	0.001
1.024	0.0835
0.8375	0.473
0.2895	0.5105
0.443
