# Supplementary material for: Mechanisms of maternal antibody interference with rotavirus vaccination
Source: EMBO J. 2025 Oct 14;44(22):6343–67. doi: 10.1038/s44318-025-00582-2 (PMC12623505; doi:10.1038/s44318-025-00582-2)
Supplement: Supplementary file 9 — Source data Fig. 8 [file 44318_2025_582_MOESM9_ESM.zip › Figure 8/8F/Fig8F.xlsx]

## Sheet: description
Intracellular neutralization of rotavirus by serum antibodies from a subset of pups in (D) when 10 weeks old.

## Sheet: Fig8F
Oral	Parenteral
133.2	71.4
109.05	64.6
123.25	42.95
106.4	68.1
104.85	86.5
114	97
112.75
