# Supplementary material for: Mechanisms of maternal antibody interference with rotavirus vaccination
Source: EMBO J. 2025 Oct 14;44(22):6343–67. doi: 10.1038/s44318-025-00582-2 (PMC12623505; doi:10.1038/s44318-025-00582-2)
Supplement: Supplementary file 9 — Source data Fig. 8 [file 44318_2025_582_MOESM9_ESM.zip › Figure 8/8A/Fig8A.xlsx]

## Sheet: description
Rotavirus-specific IgG in the serum of pups with MatAbs that were vaccinated at 3 or 4 weeks old.

## Sheet: Fig8A
week	Vaccine at 3wks, n=6							Vaccine at 4 wks, n=7
6	0.38	0.17	0.32	0.24	0.22	0.25		0.3025	0.4275	0.3105	0.3535	0.363	0.306	0.07
8	0.13	0.12	0.25	0.16	0.15	0.11		0.1305	0.1135	0.122	0.0855	0.099	0.045	0.0165
10	0.06	0.06	0.07	0.06	0.1	0.09		0.0545	-0.0015	0.0185	0.09	0.02	0.0365	0.0135
