# Supplementary material for: Mechanisms of maternal antibody interference with rotavirus vaccination
Source: EMBO J. 2025 Oct 14;44(22):6343–67. doi: 10.1038/s44318-025-00582-2 (PMC12623505; doi:10.1038/s44318-025-00582-2)
Supplement: Supplementary file 9 — Source data Fig. 8 [file 44318_2025_582_MOESM9_ESM.zip › Figure 8/8D/Fig8D.xlsx]

## Sheet: description
Longitudinal serum IgG ELISA of pups vaccinated in the presence of MatAbs with DLPs delivered orally with cholera toxin adjuvant or administered parenterally with Addavax adjuvant

## Sheet: Fig8D
week	Oral												Parenteral
4	0.091	0.065	0.069	0.131	0.049	0.038	0.055	0.76	0.76	0.59	0.67	0.65	0.2	0.228	0.346	0.181	0.276	0.268	0.78	0.71	0.77	0.86	0.6
6	0.057	0.025	0.047	1.105	0.018	0.014	0.08	0.28	0.22	0.23	0.17	0.22	0.46	0.487	0.022	0.266	0.001	0.493	0.63	0.65	0.34	1.11	0.59
8	0.04	0.051	0		0.028	0.032	0.24	0.1239	0.0566	0.1134	0.11195	0.10485	0.873	0.86	1.6	0.543	1.138	0.88	0.6331	0.4633	0.1378	0.8248	0.5261
10	0.057	0.018	0.128	0.055	-0.012	-0.004	0.46	0.12045	0.29425	0.0618	0.0653	0.08355	0.716	1.072	1.464	0.528	1.13	0.859	0.91765	0.78345	0.18725	1.10985	1.22055
