# Supplementary material for: Mechanisms of maternal antibody interference with rotavirus vaccination
Source: EMBO J. 2025 Oct 14;44(22):6343–67. doi: 10.1038/s44318-025-00582-2 (PMC12623505; doi:10.1038/s44318-025-00582-2)
Supplement: Supplementary file 9 — Source data Fig. 8 [file 44318_2025_582_MOESM9_ESM.zip › Figure 8/8C/Fig8C.xlsx]

## Sheet: description
Pups born to seronegative (no MatAbs) or seropositive (+ MatAbs) dams were vaccinated at 7 days old with the standard live attenuated vaccine, recombinant VP6, or purified DLPs. Presented is serum rotavirus-specific IgG when pups were 10 weeks old.

## Sheet: Fig8C
	No MatAbs									+ MatAbs
Live attenuated	1.302	0.8925	0.6305	0.9335	1.018	1.579	0.6125	1.2315		0.26	0.2685	0	0.129	0.184	0.1475	0.145	0.189	0.1595
rVP6	0	0	0.007	0						0.04	0.105	0.081	0.062
DLP	0.17	1.59	0.85	0.003	0.002	0.004	1.165			0.0945	1.089	0.13	0.1245	0.583	0	0.4995	1.8532	0.0967
