# Supplementary material for: Mechanisms of maternal antibody interference with rotavirus vaccination
Source: EMBO J. 2025 Oct 14;44(22):6343–67. doi: 10.1038/s44318-025-00582-2 (PMC12623505; doi:10.1038/s44318-025-00582-2)
Supplement: Supplementary file 9 — Source data Fig. 8 [file 44318_2025_582_MOESM9_ESM.zip › Figure 8/8B/Fig8B.xlsx]

## Sheet: description
Serum IgG ELISA of litters of pups that received MatAbs, which were unvaccinated or vaccinated with increasing doses of the rotavirus vaccine at 7 days old.

## Sheet: Fig8B
	Vaccine + MatAbs										10 x vaccine + maternal antibodies										Unvaccinated + MatAbs										100 x vaccine + maternal antibodies
4	0.8316	0.96789	0.89727	1.2441	1.1088	1.10484	0.92499	0.8845			0.9801	1.14939	1.0791	1.18833	0.91542	1.34772	1.18404	1.06887			1.228	1.167	1.235	1.2325	1.2815	1.3665	1.232	1.282			0.2875	0.3285	0.4236	0.3602	0.363	0.53	0.407	0.3875	0.461
6	0.369	0.401	0.529	0.652	0.82	0.6425	0.1725	0.7525													0.5525	0.411	0.9305	1.1335	0.8195	0.8565	0.5735				0	0	0	0.0165	0.034	0.1825	0.0885	0.0765	0.2067
8	0.233	0.2685	0.2275	0.2275	0.129	0.219	0.0845	0.368			0.393	0.423	0.209	0.13	0.722	0.6715	0.334	0.3045			0.3815	0.634	0.3875	0.3895	0.4095	0.7985	0.5725	0.398			0	0	0	0	0.018	0.044	0.085	0.137	0.096
10	0.0375	0.1235	0.151	0.2595	0.0995	0.154	0.186	0.1815			0.1695	0.07	0.109	0.2785	0.3375	0.22	0.259	0.246			0.21	0.307	0.275	0.439	0.193	0.342	0.308	0.439			0.0095	0.013	0.0105	0.0225	0.0315	0.058	-0.0815	0.086	0.1655
