# Supplementary material for: Mechanisms of maternal antibody interference with rotavirus vaccination
Source: EMBO J. 2025 Oct 14;44(22):6343–67. doi: 10.1038/s44318-025-00582-2 (PMC12623505; doi:10.1038/s44318-025-00582-2)
Supplement: Supplementary file 9 — Source data Fig. 8 [file 44318_2025_582_MOESM9_ESM.zip › Figure 8/8E/Fig8E.xlsx]

## Sheet: description
Longitudinal stool IgA ELISA of pups vaccinated in the presence of MatAbs with DLPs delivered orally with cholera toxin adjuvant or administered parenterally with Addavax adjuvant.

## Sheet: Fig8E
	Oral							Parenteral
4	0.021	0	0.003	0.045	0	0	0.01	0.021	0.043	0	0.014	0	0
6	0.006	0	0	0.009	0	0	0	0	0	0	0	0	0.004
8	0	0	0	0	0	0	0	0.001	0.052	0	0	0.065	0.004
10	0.015	0.01	0.117	0.008	0	0	0	0.012	0.046	0	0	0	0
