# Supplementary material for: Mechanisms of maternal antibody interference with rotavirus vaccination
Source: EMBO J. 2025 Oct 14;44(22):6343–67. doi: 10.1038/s44318-025-00582-2 (PMC12623505; doi:10.1038/s44318-025-00582-2)
Supplement: Supplementary file 10 — Figure EV Source Data [file 44318_2025_582_MOESM10_ESM.zip]

Archive with 30 entries (20 files):
- EV Figures Source Data/
- EV Figures Source Data/.DS_Store
- __MACOSX/EV Figures Source Data/._.DS_Store
- EV Figures Source Data/Figure EV3/
- EV Figures Source Data/Figure EV2/
- EV Figures Source Data/Figure EV3/.DS_Store
- __MACOSX/EV Figures Source Data/Figure EV3/._.DS_Store
- EV Figures Source Data/Figure EV3/EV3A/
- EV Figures Source Data/Figure EV3/EV3D/
- EV Figures Source Data/Figure EV3/EV3C/
- EV Figures Source Data/Figure EV3/EV3B/
- EV Figures Source Data/Figure EV2/EV2B/
- EV Figures Source Data/Figure EV2/EV2C/
- EV Figures Source Data/Figure EV2/.DS_Store
- __MACOSX/EV Figures Source Data/Figure EV2/._.DS_Store
- EV Figures Source Data/Figure EV2/EV2A/
- EV Figures Source Data/Figure EV3/EV3A/FigEV3A.xlsx
- __MACOSX/EV Figures Source Data/Figure EV3/EV3A/._FigEV3A.xlsx
- EV Figures Source Data/Figure EV3/EV3D/EV3D.xlsx
- __MACOSX/EV Figures Source Data/Figure EV3/EV3D/._EV3D.xlsx
- EV Figures Source Data/Figure EV3/EV3C/FigEV3C.xlsx
- __MACOSX/EV Figures Source Data/Figure EV3/EV3C/._FigEV3C.xlsx
- EV Figures Source Data/Figure EV3/EV3B/FigEV3B.xlsx
- __MACOSX/EV Figures Source Data/Figure EV3/EV3B/._FigEV3B.xlsx
- EV Figures Source Data/Figure EV2/EV2B/FigEV2B.xlsx
- __MACOSX/EV Figures Source Data/Figure EV2/EV2B/._FigEV2B.xlsx
- EV Figures Source Data/Figure EV2/EV2C/FigEV2C.xlsx
- __MACOSX/EV Figures Source Data/Figure EV2/EV2C/._FigEV2C.xlsx
- EV Figures Source Data/Figure EV2/EV2A/FigEV2A.xlsx
- __MACOSX/EV Figures Source Data/Figure EV2/EV2A/._FigEV2A.xlsx
