# Supplementary material for: Mechanisms of maternal antibody interference with rotavirus vaccination
Source: EMBO J. 2025 Oct 14;44(22):6343–67. doi: 10.1038/s44318-025-00582-2 (PMC12623505; doi:10.1038/s44318-025-00582-2)
Supplement: Supplementary file 10 — Figure EV Source Data [file 44318_2025_582_MOESM10_ESM.zip › EV Figures Source Data/Figure EV3/EV3A/FigEV3A.xlsx]

## Sheet: description
Total IgG quantified by ELISA in serum samples from 4 week and 10 week old pups with MatAbs +/- rotavirus vaccination

## Sheet: FigEV3A
4 weeks		10 weeks
Unvaccinated	Vaccinated	Unvaccinated	Vaccinated
1.45	1.153	1.189	1.207
1.26	1.238	1.31	1.215
0	1.375	1.243	1.216
1.355	1.321	1.149	1.264
1.27	1.222	1.146	1.171
1.333	1.141	1.192	1.3
1.487	1.465	1.296	1.192
1.291	1.455	1.302	1.065
	1.179		1.137
	1.246		1.167
	1.268		1.228
	1.267		1.213
	1.23		1.151
	1.348		1.137
