# Supplementary material for: Mechanisms of maternal antibody interference with rotavirus vaccination
Source: EMBO J. 2025 Oct 14;44(22):6343–67. doi: 10.1038/s44318-025-00582-2 (PMC12623505; doi:10.1038/s44318-025-00582-2)
Supplement: Supplementary file 10 — Figure EV Source Data [file 44318_2025_582_MOESM10_ESM.zip › EV Figures Source Data/Figure EV3/EV3D/EV3D.xlsx]

## Sheet: description
Rotavirus-specific IgA and total IgA quantified by ELISA in milk samples collected from dams at 0, 3, and 7 days after pup vaccination.

## Sheet: FigEV3D left
	Vaccine only (2 dams)			MatAbs only (2 dam)			Vaccine + MatAbs (3 dams)
0	0.1835	0.0165		0.2815	0.655		0.413	0.253	0.694
3	0.034	-0.005		0.6705	0.552		0.569	0.312	1.882
7	0.059	0.019		0.363	0.719		0.7005	0.4	1.991

## Sheet: FigEV3D right
	Vaccine only (2 dams)				Unvaccinated (4 dams)				Vaccine + MatAbs (3 dams)
0	100	100			100	100	100	100	100	100	100
3	115	184			107	87	199	107	122	114	110
7	129	262			97	92	222	118	133	119	163
