# Supplementary material for: Mechanisms of maternal antibody interference with rotavirus vaccination
Source: EMBO J. 2025 Oct 14;44(22):6343–67. doi: 10.1038/s44318-025-00582-2 (PMC12623505; doi:10.1038/s44318-025-00582-2)
Supplement: Supplementary file 10 — Figure EV Source Data [file 44318_2025_582_MOESM10_ESM.zip › EV Figures Source Data/Figure EV3/EV3C/FigEV3C.xlsx]

## Sheet: description
Total IgA ELISA in stool samples collected from pups 0 to 8 days after rotavirus vaccination.

## Sheet: FigEV3C
	Vaccine + MatAbs (3 litters)				Vaccine only (4 litters)				MatAbs only (4 litters)
0				2.237			1.76	1.73	2.096		2.088	2.493
1		1.972		2.371			1.11	2.34	2.413	2.325	2.115	2.79
2	3.399	1.968		2.285		2.37	2.18	1.5	2.241	2.377	1.981	2.292
3	3.06	2.418		2.338	2.541	2.698	2.24	1.77	2.176	2.377	1.929	2.495
4	1.65	1.673		1.926	2.362	2.624	1.63	2.01		1.847	1.738	2.099
5	3.403	1.831		1.66		2.056	1.55	2.35	1.97	2.21	1.847	1.651
6	1.554	1.888		1.761	2.353	2.204	1.75	1.88	2.277	1.941	1.228	2.446
7	1.833	2.004		1.552	0.659	1.978	1.7	1.82	2.283	2.017	1.804	2.938
8	1.197	2.371		1.679	0.974	2.566	1.86	2.19	2.61913	2.007	2.189	2.368
