# Supplementary material for: Mechanisms of maternal antibody interference with rotavirus vaccination
Source: EMBO J. 2025 Oct 14;44(22):6343–67. doi: 10.1038/s44318-025-00582-2 (PMC12623505; doi:10.1038/s44318-025-00582-2)
Supplement: Supplementary file 10 — Figure EV Source Data [file 44318_2025_582_MOESM10_ESM.zip › EV Figures Source Data/Figure EV3/EV3B/FigEV3B.xlsx]

## Sheet: description
Total IgA quantified by ELISA in the same serum samples as in (A).

## Sheet: FigEV3B
4 weeks		10 weeks
Unvaccinated	Vaccinated	Unvaccinated	Vaccinated
0.852	1.132	0.725	0.681
0.722	0.706	0.584	0.644
0.02	0.884	0.622	0.603
0.896	0.78	0.402	0.595
0.947	0.999	0.703	0.745
0.645	0.874	0.459	0.696
0.555	0.551	0.48	0.791
0.766	0.863	0.93	0.414
	0.939		0.612
	1.038		0.63
	0.689		0.444
	0.837		0.381
	0.601		0.259
	0.421		0.412
