# Supplementary material for: Mechanisms of maternal antibody interference with rotavirus vaccination
Source: EMBO J. 2025 Oct 14;44(22):6343–67. doi: 10.1038/s44318-025-00582-2 (PMC12623505; doi:10.1038/s44318-025-00582-2)
Supplement: Supplementary file 10 — Figure EV Source Data [file 44318_2025_582_MOESM10_ESM.zip › EV Figures Source Data/Figure EV2/EV2B/FigEV2B.xlsx]

## Sheet: DESCRIPTION
Stool IgA titers in adult mice from 14 days after challenge with rotavirus

## Sheet: FigEV2B
Naive control	0ul	50ul	250ul
0.029	0.266	0.199	0.127
0.4825	0.203	0.175	0.069
0.261	0.031	0.152	0.4235
0.3335	0.93	0.09
0.246	0.148
	0.244
	0.128
