# Supplementary material for: Mechanisms of maternal antibody interference with rotavirus vaccination
Source: EMBO J. 2025 Oct 14;44(22):6343–67. doi: 10.1038/s44318-025-00582-2 (PMC12623505; doi:10.1038/s44318-025-00582-2)
Supplement: Supplementary file 10 — Figure EV Source Data [file 44318_2025_582_MOESM10_ESM.zip › EV Figures Source Data/Figure EV2/EV2C/FigEV2C.xlsx]

## Sheet: description
Rotavirus-specific IgG and IgA ELISA of pooled serum used for passive transfer experiments.

## Sheet: FigEV2C
IgG	IgA
0.621	0.187
0.616	0.18
