# Supplementary material for: Mechanisms of maternal antibody interference with rotavirus vaccination
Source: EMBO J. 2025 Oct 14;44(22):6343–67. doi: 10.1038/s44318-025-00582-2 (PMC12623505; doi:10.1038/s44318-025-00582-2)
Supplement: Supplementary file 10 — Figure EV Source Data [file 44318_2025_582_MOESM10_ESM.zip › EV Figures Source Data/Figure EV2/EV2A/FigEV2A.xlsx]

## Sheet: DESCRIPTION
Longitudinal serum IgA titers following vaccination at 7 d old with different volumes of rotavirus-seropositive serum passively transferred to dams.

## Sheet: FigEV2A
	250ul									50ul									0ul
4	0.023	0	0.057							0.0005	0.0265	0.0105	0.0845						0.015	0.021	0.005	0.014	0.036	0	0.0135	0	0.022
6	0	0	0.0045							0.013	0	0.0065	0.0239						0	0.0367	0.0165	0.0147	0.1058	0.0416	0	0	0
8	0.0024	0	0							0	0	0	0						0.0954	0.0251	0.0184	0.0275	0.0184	0.0145	0	0.012
10	0.002	0	0							0.018	0	0.0025	0						0.0125	0.025	0.2995	0.0785	0.0325	0.0245	0
